# Supplementary material for: Biological reconstruction of bone defect after resection of malignant bone tumor by allograft: a single-center retrospective cohort study
Source: World J Surg Oncol. 2023 Jul 31;21:234. doi: 10.1186/s12957-023-03121-7 (PMC10388483; doi:10.1186/s12957-023-03121-7)
Supplement: Supplementary file 3 — Additional file 3: Supplementary videos. Video 1 Case 21. Video 2 Case 1. Video 3 Case 23. Video 4 Case 20. Video 5 Case 5. [file 12957_2023_3121_MOESM3_ESM.zip]

Archive with 5 entries (5 files):
- video 1  (case 21).mp4
- video 2 (case 1).mp4
- video 3 (case 23).mp4
- video 4 (case 20).mp4
- video 5 (case 5).mp4
